# Supplementary material for: The Use of Constituent Spectra and Weighting in Extended Multiplicative Signal Correction in Infrared Spectroscopy
Source: Molecules. 2022 Mar 15;27(6):1900. doi: 10.3390/molecules27061900 (PMC8948808; doi:10.3390/molecules27061900)
Supplement: Supplementary file 1 [file molecules-27-01900-s001.zip]

Archive with 1 entries (1 files):
- molecules-1605485-supplementary.pdf
